# Supplementary material for: Utilizing multimodal mass spectrometry imaging for profiling immune cell composition and N-glycosylation across colorectal carcinoma disease progression
Source: Front Pharmacol. 2024 Jan 11;14:1337319. doi: 10.3389/fphar.2023.1337319 (PMC10808565; doi:10.3389/fphar.2023.1337319)
Supplement: Supplementary file 4 [file Table1.XLSX]

## Sheet: Sheet1
Supplemental Table 1. N-glycans with correlating mass, name, group, and structure that were identified in the CRC patient cohort.
mass (m/z)	Name	Group	Structure		mass (m/z)	Name	Group	Structure
771.257	Hex2HexNAc2	PAUCI			2215.8	Hex5dHex1HexNAc6	Bisect
933.317	Hex3HexNAc2	PAUCI			2231.79	Hex6HexNAc6	2
974.344	Hex2HexNAc3	PAUCI			2245.77	Hex5HexNAc4NeuAc2	2
1079.37	Hex3dHex1HexNAc2	PAUCI			2267.76	Hex5HexNAc4NeuAc2 + 2Na	2
1095.37	Hex4HexNAc2	PAUCI			2276.72	Hex6dHex1HexNAc5 + 1SO4 + 2Na	Bisect
1136.4	Hex3HexNAc3	2			2289.76	Hex5HexNAc4NeuAc2 + 3Na	2
1241.43	Hex4dHex1HexNAc2	PAUCI			2304.83	Hex5dHex3HexNAc5	2
1257.42	Hex5HexNAc2	MAN			2320.83	Hex6dHex2HexNAc5	3
1282.45	Hex3dHex1HexNAc3	2			2341.8	Hex6HexNAc5NeuAc1 + 2Na	Bisect
1298.45	Hex4HexNAc3	2			2361.86	Hex5dHex2HexNAc6	3
1339.48	Hex3HexNAc4	2			2377.85	Hex6dHex1HexNAc6	Bisect
1403.48	Hex5dHex1HexNAc2	MAN			2393.85	Hex7HexNAc6	2
1419.48	Hex6HexNAc2	MAN			2413.82	Hex5dHex1HexNAc4NeuAc2 + 2Na	2
1444.51	Hex4dHex1HexNAc3	2			2435.81	Hex5dHex1HexNAc4NeuAc2 + 3Na	2
1460.5	Hex5HexNAc3	HYBRID			2449.87	Hex5dHex2HexNAc5NeuAc1	2
1485.53	Hex3dHex1HexNAc4	2			2466.89	Hex6dHex3HexNAc5	3
1501.53	Hex4HexNAc4	2			2487.86	Hex6dHex1HexNAc5NeuAc1 + 2Na	Bisect
1542.56	Hex3HexNAc5	Bisect			2507.91	Hex5dHex3HexNAc6	3
1562.54	Hex5HexNAc3 + 2Na + SO4	2			2523.91	Hex6dHex2HexNAc6	3
1581.53	Hex7HexNAc2	MAN			2539.9	Hex7dHex1HexNAc6	4
1590.57	Hex4dHex2HexNAc3	2			2580.93	Hex6dHex1HexNAc7	4
1606.56	Hex5dHex1HexNAc3	HYBRID			2596.93	Hex7HexNAc7	4
1622.55	Hex6HexNAc3	PAUCI			2612.95	Hex6dHex4HexNAc5	3
1647.59	Hex4dHex1HexNAc4	HYBRID			2633.91	Hex6dHex2HexNAc5NeuAc1 + 2Na	3
1663.58	Hex5HexNAc4	2			2669.97	Hex6dHex3HexNAc6	3
1688.61	Hex3dHex1HexNAc5	Bisect			2685.96	Hex7dHex2HexNAc6	4
1704.61	Hex4HexNAc5	Bisect			2706.93	Hex7HexNAc6NeuAc1 + 2Na	4
1743.58	Hex8HexNAc2	MAN			2726.99	Hex6dHex2HexNAc7	4
1752.62	Hex5dHex2HexNAc3	HYBRID			2742.98	Hex7dHex1HexNAc7	4
1792.63	Hex4HexNAc4NeuAc1	2			2758.98	Hex8HexNAc7	4
1793.64	Hex4dHex2HexNAc4	2			2779.97	Hex6dHex3HexNAc5NeuAc1 + 2Na	3
1809.64	Hex5dHex1HexNAc4	2			2816.02	Hex6dHex2HexNAc6NeuAc1	2
1850.67	Hex4dHex1HexNAc5	Bisect			2832.02	Hex7dHex3HexNAc6	4
1866.66	Hex5HexNAc5	Bisect			2852.99	Hex7dHex1HexNAc6NeuAc1 + 2Na	4
1891.69	Hex3dHex1HexNAc6	4			2873.05	Hex6dHex3HexNAc7	4
1905.63	Hex9HexNAc2	MAN			2889.04	Hex7dHex2HexNAc7	4
1955.7	Hex5dHex2HexNAc4	2			2905.04	Hex8dHex1HexNAc7	4
1971.69	Hex6dHex1HexNAc4	2			2978.08	Hex7dHex4HexNAc6	4
1976.67	Hex5HexNAc4NeuAc1 + 2Na	2			3035.1	Hex7dHex3HexNAc7	4
1996.72	Hex4dHex2HexNAc5	2			3051.09	Hex8dHex2HexNAc7	4
2012.72	Hex5dHex1HexNAc5	2			3080.05	Hex7dHex4HexNAc6SO4	4	SO4
2028.71	Hex6HexNAc5	Bisect			3108.12	Hex8dHex1HexNac8	4
2053.76	Hex4dHex1HexNAc6	3			3124.11	Hex8dHex1HexNac8	4
2067.68	Hex10HexNAc2	MAN			3197.15	Hex8dHex3HexNAc7	4
2100.73	Hex5dHex1HexNAc4NeuAc1	2			3218.12	Hex8dHex1HexNAc7NeuAc1 + 2Na	4
2101.76	Hex5dHex3HexNAc4	2			3270.17	Hex9dHex1HexNAc8	4
2122.72	Hex5dHex1HexNAc4NeuAc1 + 2Na	Bisect			3327.21	Hex7dHex5HexNAc7	4
2141.76	Hex4dHex1HexNAc5NeuAc1	2			3343.21	Hex8dHex4HexNAc7	4
2142.78	Hex4dHex3HexNAc5	Bisect			3473.25	Hex9dHex1HexNAc9	4
2158.78	Hex5dHex2HexNAc5	4			3562.28	Hex9dHex3HexNAc8	4
2174.77	Hex6dHex1HexNAc5	2
